# Supplementary material for: Artificial Feeding of All Consecutive Life Stages of Ixodes ricinus
Source: Vaccines (Basel). 2021 Apr 14;9(4):385. doi: 10.3390/vaccines9040385 (PMC8070929; doi:10.3390/vaccines9040385)
Supplement: Supplementary file 1 [file vaccines-09-00385-s001.zip]

Archive with 1 entries (1 files):
- vaccines-1166056-supplementary.mp4
